# Supplementary material for: Usage of Digital Health Tools and Perception of mHealth Intervention for Physical Activity and Sleep in Black Women
Source: Int J Environ Res Public Health. 2022 Jan 29;19(3):1557. doi: 10.3390/ijerph19031557 (PMC8834665; doi:10.3390/ijerph19031557)
Supplement: Supplementary file 1 [file ijerph-19-01557-s001.zip]

Archive with 1 entries (1 files):
- ijerph-1532503-supplementary.pdf
